# Supplementary material for: Dissecting the Mycobacterium bovis BCG Response to Macrophage Infection to Help Prioritize Targets for Anti-Tuberculosis Drug and Vaccine Discovery
Source: Vaccines (Basel). 2022 Jan 13;10(1):113. doi: 10.3390/vaccines10010113 (PMC8780277; doi:10.3390/vaccines10010113)
Supplement: Supplementary file 1 [file vaccines-10-00113-s001.zip]

Archive with 1 entries (1 files):
- vaccines-1532687-supplementary.xlsx
