# Supplementary material for: Dissecting the Mycobacterium bovis BCG Response to Macrophage Infection to Help Prioritize Targets for Anti-Tuberculosis Drug and Vaccine Discovery
Source: Vaccines (Basel). 2022 Jan 13;10(1):113. doi: 10.3390/vaccines10010113 (PMC8780277; doi:10.3390/vaccines10010113)
Supplement: Supplementary file 1 [file vaccines-10-00113-s001.zip › vaccines-1532687-supplementary.xlsx]

## Sheet: Table S1 - Intracellular DEG
	Table S1: The M.bovis BCG response to THP-1 macrophage infection at 24h
	Differentially expressed genes in intracellular M.bovis BCG compared to log-phase M.bovis BCG were identified using DESeq2 R package v.3.6.0, RLE normalised, and false discovery rates reduced using the Wald test with Benjamini and Hochberg multiple testing correction. Genes with a log2-fold change <-1 or >1 with an adjusted p-value <0.05 were considered to be significantly differentially expresse…
	M.bovis ID	M.bovis Name	H37Rv ID	H37Rv Name	log2FoldChange	Adjusted pvalue	Log10 (padj)	Function (H37Rv Mycobrowser)	Product (H37Rv Mycobrowser)	Functional Category (H37Rv Mycobrowser)	M.bovis Product (AF2122/97 Mycobrowser)	M.bovis Functional Category (AF2122/97 Mycobrowser)
	Mb1161	prpd	Rv1130	prpD	10.4248	0	0	Involved in methyl citrate cycle	Possible methylcitrate dehydratase PrpD	intermediary metabolism and respiration	possible methylcitrate dehydratase prpd	intermediary metabolism and respiration
	Mb1162	prpc	Rv1131	prpC	9.23556	0	0	Involved in methyl citrate cycle [catalytic activity: propionyl-CoA + oxaloacetate + H2O = 2-methylcitrate + CoA]	Probable methylcitrate synthase PrpC	intermediary metabolism and respiration	probable methylcitrate synthase prpc
	Mb1440c		Rv1405c	Rv1405c	7.07456	0	0	Causes methylation	Putative methyltransferase	intermediary metabolism and respiration	PUTATIVE METHYLTRANSFERASE	intermediary metabolism and respiration
	Mb2835		Rv2811	Rv2811	4.96217	0.00443864	2.35275	Function unknown	Conserved hypothetical protein	conserved hypotheticals	PUTATIVE TRANSPOSASE [FIRST PART]
	Mb0788c		Rv0765c		4.76366	1.61e-39	38.7932				PROBABLE OXIDOREDUCTASE	intermediary metabolism and respiration
	Mb1160c		Rv1129c	Rv1129c	4.59631	2.71e-176	175.567	Involved in transcriptional mechanism	Probable transcriptional regulator protein	regulatory proteins	PROBABLE TRANSCRIPTIONAL REGULATOR PROTEIN	regulatory proteins
	Mb0791	aldA	Rv0768	aldA	4.31498	3.29e-37	36.4828	Oxidizes a variety of aldehydes [catalytic activity: an aldehyde + NAD+ + H2O = an acid + NADH].	Probable aldehyde dehydrogenase NAD dependent AldA (aldehyde dehydrogenase [NAD+])	intermediary metabolism and respiration	probable aldehyde dehydrogenase nad dependent alda (aldehyde dehydrogenase [nad+])	intermediary metabolism and respiration
	Mb0790c		Rv0767c		4.3134	8.75e-117	116.058				CONSERVED HYPOTHETICAL PROTEIN	conserved hypotheticals
	Mb2057c	hspX	Rv2031c		4.27538	7e-08	7.1549				heat shock protein hspx (alpha-crystallin homolog) (14 kda antigen) (hsp16.3)
	Mb3576	fadA5	Rv3546	fadA5	4.13577	3.2e-123	122.495	Function unknown, but involved in lipid degradation [catalytic activity: 2 acetyl-CoA = CoA + acetoacetyl-CoA].	Probable acetyl-CoA acetyltransferase FadA5 (acetoacetyl-CoA thiolase)	lipid metabolism	PROBABLE ACETYL-COA ACETYLTRANSFERASE FADA5 (ACETOACETYL-COA THIOLASE)
	Mb0590c		Rv0576		4.10352	4.09e-71	70.3883				POSSIBLE OXIDOREDUCTASE
	Mb0789c	cyp123	Rv0766c		4.09468	3.97e-150	149.401				PROBABLE CYTOCHROME P45 123 CYP123	intermediary metabolism and respiration
	Mb3579c		Rv3549c	Rv3549c	3.9081	5.15e-95	94.2882	Function unknown; supposed involvement in cellular metabolism.	Probable short-chain type dehydrogenase/reductase	intermediary metabolism and respiration	PROBABLE SHORT-CHAIN TYPE DEHYDROGENASE/REDUCTASE	intermediary metabolism and respiration
	Mb3542c	fadD18	Rv3513c	fadD18	3.75648	8.39e-22	21.0762	Function unknown, but involved in lipid degradation.	Probable fatty-acid-CoA ligase FadD18 (fragment) (fatty-acid-CoA synthetase) (fatty-acid-CoA synthase)	lipid metabolism	PROBABLE FATTY-ACID-COA LIGASE FADD18 (FRAGMENT) (FATTY-ACID-COA SYNTHETASE) (FATTY-ACID-COA SYNTHASE)	lipid metabolism
	Mb0199c		Rv0193c	Rv0193c	3.65428	1.58e-33	32.8013	Unknown	Hypothetical protein	conserved hypotheticals	HYPOTHETICAL PROTEIN	conserved hypotheticals
	Mb3580	echA2	Rv3550	echA20	3.6474	1.03e-71	70.9872	Could possibly oxidize fatty acids using specific components [catalytic activity: (3S)-3-hydroxyacyl-CoA = trans-2(or 3)-enoyl-CoA + H(2)O].	Probable enoyl-CoA hydratase EchA20 (enoyl hydrase) (unsaturated acyl-CoA hydratase) (crotonase)	lipid metabolism	PROBABLE ENOYL-COA HYDRATASE ECHA2 (ENOYL HYDRASE) (UNSATURATED ACYL-COA HYDRATASE) (CROTONASE)
	Mb2055c		Rv2030c		3.63866	3.52e-08	7.45346				CONSERVED HYPOTHETICAL PROTEIN [SECOND PART]
	Mb3772c	PE34	Rv3746c		3.61771	1.03e-47	46.9872				probable pe family protein pe34 (pe family-related protein)
	Mb3581		Rv3551	Rv3551	3.58214	1.01e-87	86.9957	Function unknown. Probable subunit of a CoA-transferase composed of Rv3551|MTCY03C7.05c and Rv3552|MTCY03C7.03c.	Possible CoA-transferase (alpha subunit)	intermediary metabolism and respiration	POSSIBLE COA-TRANSFERASE (ALPHA SUBUNIT)	intermediary metabolism and respiration
	Mb3568		Rv3538		3.43124	1.46e-114	113.836				probable dehydrogenase. possible 2-enoyl acyl-coa hydratase.	intermediary metabolism and respiration
	Mb2417A	aprA	Rv2395A		3.40699	4.89e-196	195.311				Acid and phagosome regulated protein A AprA	conserved hypotheticals
	Mb2056c				3.38861	3.51e-11	10.4547				CONSERVED HYPOTHETICAL PROTEIN [FIRST PART]
	Mb0768	PE_PGRS1	Rv0747	PE_PGRS10	3.26494	4.7e-44	43.3279	Function unknown	PE-PGRS family protein PE_PGRS10	PE/PPE	pe-pgrs family protein pe_pgrs1
	Mb3567	kstd	Rv3537	kstD	3.22371	4.41e-149	148.356	Function unknown; probably involved in cellular metabolism. Predicted to be involved in lipid catabolism.	Probable dehydrogenase	intermediary metabolism and respiration	PROBABLE DEHYDROGENASE	intermediary metabolism and respiration
	Mb3564c	hsaf	Rv3534c		3.18113	2.08e-90	89.6819				PROBABLE 4-HYDROXY-2-OXOVALERATE ALDOLASE (HOA)	intermediary metabolism and respiration
	Mb3534	fadE26	Rv3504	fadE26	3.1575	8.18e-118	117.087	Function unknown, but involved in lipid degradation.	Probable acyl-CoA dehydrogenase FadE26	lipid metabolism	PROBABLE ACYL-COA DEHYDROGENASE FADE26
	Mb3560c		Rv3530c	Rv3530c	3.14962	2.59e-68	67.5867	Function unknown; probably involved in cellular metabolism.	Possible oxidoreductase	intermediary metabolism and respiration	POSSIBLE OXIDOREDUCTASE	intermediary metabolism and respiration
	Mb3559c		Rv3529c	Rv3529c	3.10017	8.44e-66	65.0737	Function unknown	Conserved hypothetical protein	conserved hypotheticals	CONSERVED HYPOTHETICAL PROTEIN	conserved hypotheticals
	Mb3591	fadD3	Rv3561	fadD3	3.0966	2.74e-60	59.5622	Function unknown, but involved in lipid degradation.	Probable fatty-acid-CoA ligase FadD3 (fatty-acid-CoA synthetase) (fatty-acid-CoA synthase)	lipid metabolism	PROBABLE FATTY-ACID-COA LIGASE FADD3 (FATTY-ACID-COA SYNTHETASE) (FATTY-ACID-COA SYNTHASE)
	Mb3544c	fadD19	Rv3515c	fadD19	3.0904	1.15e-148	147.939	Function unknown, but involved in lipid degradation.	Fatty-acid-CoA ligase FadD19 (fatty-acid-CoA synthetase) (fatty-acid-CoA synthase)	lipid metabolism	fatty-acid-coa ligase fadd19 (fatty-acid-coa synthetase) (fatty-acid-coa synthase)	lipid metabolism
	Mb3565c	hsag	Rv3535c		3.09024	1.38e-85	84.8601				PROBABLE ACETALDEHYDE DEHYDROGENASE (ACETALDEHYDE DEHYDROGENASE [ACETYLATING])	intermediary metabolism and respiration
	Mb1410		Rv1375	Rv1375	3.07189	3.57e-138	137.447	Function unknown	Conserved hypothetical protein	conserved hypotheticals	CONSERVED HYPOTHETICAL PROTEIN	conserved hypotheticals
	Mb3590c	fadE3	Rv3560c		3.05976	2e-35	34.699				PROBABLE ACYL-COA DEHYDROGENASE FADE3	lipid metabolism
	Mb1438c		Rv1403c	Rv1403c	2.93746	9.96e-77	76.0017	Causes methylation	Putative methyltransferase	intermediary metabolism and respiration	PUTATIVE METHYLTRANSFERASE	intermediary metabolism and respiration
	Mb0787c	cyp51	Rv0764c	cyp51	2.92387	2.48e-64	63.6055	Involved in sterol biosynthesis. Its precise biological substrate is not known. Catalyzes C14-demethylation of lanosterol, 24,25-dihydrolanosterol and obtusifoliol which is critical for ergosterol biosynthesis. It transforms lanosterol into 4,4'-dimethyl cholesta-8,14,24-triene-3-beta-ol.	Cytochrome P450 51 Cyp51 (CYPL1) (P450-L1A1) (sterol 14-alpha demethylase) (lanosterol 14-alpha demethylase) (P450-14DM)	intermediary metabolism and respiration	CYTOCHROME P45 51 CYP51 (CYPL1) (P45-L1A1) (STEROL 14-ALPHA DEMETHYLASE) (LANOSTEROL 14-ALPHA DEMETHYLASE) (P45-14DM)
	Mb3575c	cyp125	Rv3545c		2.92256	3.32e-125	124.479				PROBABLE CYTOCHROME P45 125 CYP125	intermediary metabolism and respiration
	Mb3604c	fadE34	Rv3573c		2.91014	1.86e-94	93.7305				PROBABLE ACYL-COA DEHYDROGENASE FADE34	lipid metabolism
	Mb3377c	PE_PGRS5a	Rv3345c	PE_PGRS50	2.90995	3.69e-06	5.43297	Function unknown	PE-PGRS family protein PE_PGRS50	PE/PPE	PE-PGRS FAMILY PROTEIN [FIRST PART]
	Mb3582		Rv3552	Rv3552	2.90703	1.12e-52	51.9508	Function unknown. Probable subunit of a CoA-transferase composed of Rv3551|MTCY03C7.05c and Rv3552|MTCY03C7.03c.	Possible CoA-transferase (beta subunit)	intermediary metabolism and respiration	POSSIBLE COA-TRANSFERASE (BETA SUBUNIT)	intermediary metabolism and respiration
	Mb3573c	fadE29	Rv3543c	fadE29	2.83044	1.2e-65	64.9208	Function unknown, but involved in lipid degradation.	Probable acyl-CoA dehydrogenase FadE29	lipid metabolism	PROBABLE ACYL-COA DEHYDROGENASE FADE29	lipid metabolism
	Mb0461	PPE11	Rv0453		2.82151	8.71e-56	55.06				ppe family protein ppe11
	Mb3574c	fadE28	Rv3544c		2.77759	3.28e-67	66.4841				PROBABLE ACYL-COA DEHYDROGENASE FADE28	lipid metabolism
	Mb3566c	hsae	Rv3536c	hsaE	2.71973	8.26e-76	75.083	Function unknown; probably involved in cellular metabolism. Predicted to be involved in lipid catabolism.	Probable hydratase	intermediary metabolism and respiration	PROBABLE HYDRATASE	intermediary metabolism and respiration
	Mb0082		Rv0079	Rv0079	2.71386	1.68e-05	4.77469	Unknown	Unknown protein	conserved hypotheticals	unknown protein	conserved hypotheticals
	Mb1223		Rv1191	Rv1191	2.69041	6.71e-38	37.1733	Function unknown	Conserved protein	conserved hypotheticals	conserved protein	conserved hypotheticals
	Mb0476	icl	Rv0467	icl1	2.66556	4.35e-119	118.362	Involved in glyoxylate bypass (at the first step), an alternative to the tricarboxylic acid cycle (in bacteria, plants, and fungi) [catalytic activity: isocitrate = succinate + glyoxylate]. Involved in the persistence in the host.	Isocitrate lyase Icl (isocitrase) (isocitratase)	intermediary metabolism and respiration	ISOCITRATE LYASE ICL (ISOCITRASE) (ISOCITRATASE)	intermediary metabolism and respiration
	Mb0786c		Rv0763c		2.66426	2.07e-17	16.684				POSSIBLE FERREDOXIN	intermediary metabolism and respiration
	Mb3593	fadE32	Rv3563		2.6523	1.68e-30	29.7747				PROBABLE ACYL-COA DEHYDROGENASE FADE32
	Mb3545	echA19	Rv3516	echA19	2.63552	5.25e-74	73.2798	Could possibly oxidize fatty acids using specific components [catalytic activity: (3S)-3-hydroxyacyl-CoA = trans-2(or 3)-enoyl-CoA + H(2)O].	Possible enoyl-CoA hydratase EchA19 (enoyl hydrase) (unsaturated acyl-CoA hydratase) (crotonase)	lipid metabolism	POSSIBLE ENOYL-COA HYDRATASE ECHA19 (ENOYL HYDRASE) (UNSATURATED ACYL-COA HYDRATASE) (CROTONASE)
	Mb2411c		Rv2390c		2.63485	1.24e-56	55.9066				CONSERVED HYPOTHETICAL PROTEIN	conserved hypotheticals
	Mb3532c		Rv3502c	Rv3502c	2.62788	1.52e-88	87.8182	Function unknown; supposed involvement in cellular metabolism. Predicted to be involved in lipid catabolism.	Probable short-chain type dehydrogenase/reductase. Possible 17-beta-hydroxysteroid dehydrogenase.	intermediary metabolism and respiration	probable short-chain type dehydrogenase/reductase. possible 17-beta-hydroxysteroid dehydrogenase.	intermediary metabolism and respiration
	Mb2836		Rv2812		2.60658	0.00471053	2.32693				PUTATIVE TRANSPOSASE [SECOND PART]
	Mb3583		Rv3553		2.57555	2.42e-46	45.6162				POSSIBLE OXIDOREDUCTASE	intermediary metabolism and respiration
	Mb1219	rocA	Rv1187	rocA	2.56826	1.95e-36	35.71	Involved in the arginase pathway [catalytic activity: 1-pyrroline-5-carboxylate + NAD(+) + H(2)O = L-glutamate + NADH]	Probable pyrroline-5-carboxylate dehydrogenase RocA	intermediary metabolism and respiration	PROBABLE PYRROLINE-5-CARBOXYLATE DEHYDROGENASE ROCA	intermediary metabolism and respiration
	Mb3572c		Rv3542c		2.55871	6.07e-50	49.2168				CONSERVED HYPOTHETICAL PROTEIN	conserved hypotheticals
	Mb1767		Rv1738	Rv1738	2.55862	5.01e-10	9.30016	Function unknown	Conserved protein	conserved hypotheticals	conserved protein	conserved hypotheticals
	Mb3592	fadE31	Rv3562	fadE31	2.55084	1.3e-45	44.8861	Function unknown, but involved in lipid degradation.	Probable acyl-CoA dehydrogenase FadE31	lipid metabolism	PROBABLE ACYL-COA DEHYDROGENASE FADE31
	Mb2407c	mbtI	Rv2386c	mbtI	2.52721	1.49e-38	37.8268	Involved in the biogenesis of the hydroxyphenyloxazoline-containing siderophore mycobactins. Possibly plays a role in the conversion of chorismate to salicilate (the starter unit for mycobactin siderophore construction).	Isochorismate synthase MbtI	lipid metabolism	isochorismate synthase mbti
	Mb3557		Rv3527		2.48299	2.22e-59	58.6536				HYPOTHETICAL PROTEIN	conserved hypotheticals
	Mb1213	pks3	Rv1180	pks3	2.47938	5.51e-103	102.259	Potentially involved in some intermediate steps for the synthesis of a polyketide molecule which may be involved in secondary metabolism. Supposedly involved in stationary-phase survival.	Probable polyketide beta-ketoacyl synthase Pks3	lipid metabolism	probable polyketide beta-ketoacyl synthase pks4	lipid metabolism
	Mb0785c		Rv0762c	Rv0762c	2.47582	3.88e-39	38.4112	Function unknown	Conserved hypothetical protein	conserved hypotheticals	CONSERVED HYPOTHETICAL PROTEIN	conserved hypotheticals
	Mb3154c	tgs1	Rv3130c	tgs1	2.47079	5.89e-17	16.2299	Involved in synthesis of triacylglycerol	Triacylglycerol synthase (diacylglycerol acyltransferase) Tgs1	lipid metabolism	triacylglycerol synthase (diacylglycerol acyltransferase) tgs1	lipid metabolism
	Mb3535	fadE27	Rv3505	fadE27	2.44334	7.94e-38	37.1002	Function unknown, but involved in lipid degradation.	Probable acyl-CoA dehydrogenase FadE27	lipid metabolism	PROBABLE ACYL-COA DEHYDROGENASE FADE27
	Mb1732c	PPE23	Rv1706c		2.42689	3.61e-26	25.4425				ppe family protein ppe23
	Mb3533c	fdxD	Rv3503c	fdxD	2.4162	7.31e-39	38.1361	Ferredoxins are iron-sulfur proteins that transfer electrons in a wide variety of metabolic reactions.	Probable ferredoxin FdxD	intermediary metabolism and respiration	PROBABLE FERREDOXIN FDXD
	Mb3594	fadE33	Rv3564		2.41224	1.07e-21	20.9706				PROBABLE ACYL-COA DEHYDROGENASE FADE33
	Mb0085		Rv0082	Rv0082	2.39611	6.19e-14	13.2083	Function unknown; probably involved in cellular metabolism.	Probable oxidoreductase	intermediary metabolism and respiration	PROBABLE OXIDOREDUCTASE	intermediary metabolism and respiration
	Mb1163		Rv1132	Rv1132	2.39081	3.21e-90	89.4935	Unknown	Conserved membrane protein	cell wall and cell processes	CONSERVED MEMBRANE PROTEIN	cell wall and cell processes
	Mb3155		Rv3131	Rv3131	2.38469	5.19e-11	10.2848	Function unknown	Conserved protein	conserved hypotheticals	conserved protein	conserved hypotheticals
	Mb1731c	PPE22	Rv1705c		2.35571	3.93e-40	39.4056				ppe family protein ppe22
	Mb0083		Rv0080	Rv0080	2.35353	1.68e-16	15.7747	Function unknown	Conserved hypothetical protein	conserved hypotheticals	CONSERVED HYPOTHETICAL PROTEIN	conserved hypotheticals
	Mb1214	papA3	Rv1182	papA3	2.34957	3.52e-74	73.4535	Function unknown; thought to be involved in lipid metabolism.	Probable conserved polyketide synthase associated protein PapA3	lipid metabolism	PROBABLE CONSERVED POLYKETIDE SYNTHASE ASSOCIATED PROTEIN PAPA3
	Mb3570c	ltp2	Rv3540c		2.31959	9.11e-48	47.0405				probable lipid transfer protein or keto acyl-coa thiolase ltp2
	Mb1927c		Rv1894c	Rv1894c	2.29967	9.08e-61	60.0419	Function unknown	Conserved hypothetical protein	conserved hypotheticals	CONSERVED HYPOTHETICAL PROTEIN	conserved hypotheticals
	Mb0378c		Rv0371c		2.28959	0.00137431	2.86192				CONSERVED HYPOTHETICAL PROTEIN	conserved hypotheticals
	Mb3571c		Rv3541c		2.28152	1.35e-20	19.8697				conserved protein	conserved hypotheticals
	Mb0086		Rv0083	Rv0083	2.26729	1.7e-19	18.7696	Function unknown; probably involved in cellular metabolism.	Probable oxidoreductase	intermediary metabolism and respiration	PROBABLE OXIDOREDUCTASE	intermediary metabolism and respiration
	Mb3556	ksha	Rv3526	kshA	2.26461	4.2e-68	67.3768	Predicted to be involved in lipid catabolism	Oxygenase component of 3-ketosteroid-9-alpha-hydroxylase KshA	intermediary metabolism and respiration	oxygenase component of 3-ketosteroid-9-alpha-hydroxylase ksha	intermediary metabolism and respiration
	Mb1220		Rv1188		2.25114	9.91e-19	18.0039				PROBABLE PROLINE DEHYDROGENASE	intermediary metabolism and respiration
	Mb1215	mmpL1	Rv1183		2.23742	2.84e-52	51.5467				PROBABLE CONSERVED TRANSMEMBRANE TRANSPORT PROTEIN MMPL1
	Mb3595	aspB	Rv3565		2.21293	8.24e-24	23.0841				POSSIBLE ASPARTATE AMINOTRANSFERASE ASPB (TRANSAMINASE A) (ASPAT) (GLUTAMIC--OXALOACETIC TRANSAMINASE) (GLUTAMIC--ASPARTIC TRANSAMINASE)	intermediary metabolism and respiration
	Mb1763c		Rv1734c	Rv1734c	2.21018	8.99e-06	5.04624	Function unknown	Conserved hypothetical protein	conserved hypotheticals	CONSERVED HYPOTHETICAL PROTEIN	conserved hypotheticals
	Mb2404c	mbtB	Rv2383c	mbtB	2.20724	2.33e-33	32.6326	Involved in the biogenesis of the hydroxyphenyloxazoline-containing siderophore mycobactins. This peptide synthase forms amide bound between the carboxylic acid of salicylate and the alpha-amino group of serine (serine/threonine ligation).	Phenyloxazoline synthase MbtB (phenyloxazoline synthetase)	lipid metabolism	PHENYLOXAZOLINE SYNTHASE MBTB (PHENYLOXAZOLINE SYNTHETASE)
	Mb3341c		Rv3312A	Rv3312A	2.20179	1.18e-23	22.9281	Unknown	Secreted protein antigen	cell wall and cell processes	SECRETED PROTEIN ANTIGEN	cell wall and cell processes
	Mb0381c		Rv0374c		2.19612	3.15e-06	5.50169				PROBABLE CARBON MONOXYDE DEHYDROGENASE (SMALL CHAIN)	intermediary metabolism and respiration
	Mb3047c	PPE47	Rv3021c		2.19247	0.00026038	3.58439				ppe family protein ppe47	PE/PPE
	Mb2410c	rpfD	Rv2389c	rpfD	2.17279	1.94e-29	28.7122	Promotes the resuscitation and growth of dormant, nongrowing cell. Could also stimulates the growth of several other high G+C gram+ organisms, e.g. Mycobacterium avium, Mycobacterium bovis (BCG), Mycobacterium kansasii, Mycobacterium smegmatis.	Probable resuscitation-promoting factor RpfD	cell wall and cell processes	PROBABLE RESUSCITATION-PROMOTING FACTOR RPFD
	Mb1709		Rv1682		2.16939	9.16e-30	29.0381				Probable coiled-coil structural protein	conserved hypotheticals
	Mb1159c		Rv1128c	Rv1128c	2.15755	4.14e-45	44.383	Unknown	Conserved hypothetical protein	insertion seqs and phages	CONSERVED HYPOTHETICAL PROTEIN	insertion seqs and phages
	Mb2030c	fdxA	Rv2007c	fdxA	2.15279	2.6e-05	4.58503	Involved in electron transfer.	Ferredoxin FdxA	intermediary metabolism and respiration	ferredoxin fdxa
	Mb3194		Rv3169	Rv3169	2.14796	2.48e-34	33.6055	Function unknown	Conserved protein	conserved hypotheticals	conserved protein	conserved hypotheticals
	Mb3589c		Rv3559c		2.13891	4.21e-19	18.3757				probable oxidoreductase	intermediary metabolism and respiration
	Mb0380c		Rv0373c	Rv0373c	2.12911	5.74e-29	28.2411	Function unknown; probably involved in cellular metabolism [catalytic activity: CO + H(2)O + acceptor = CO(2) + reduced acceptor].	Probable carbon monoxyde dehydrogenase (large chain)	intermediary metabolism and respiration	PROBABLE CARBON MONOXYDE DEHYDROGENASE (LARGE CHAIN)	intermediary metabolism and respiration
	Mb1221	sigI	Rv1189		2.12907	7.63e-40	39.1175				POSSIBLE ALTERNATIVE RNA POLYMERASE SIGMA FACTOR SIGI	information pathways
	Mb1001c		Rv0976c	Rv0976c	2.12442	1.35e-27	26.8697	Function unknown	Conserved hypothetical protein	conserved hypotheticals	CONSERVED HYPOTHETICAL PROTEIN	conserved hypotheticals
	Mb3152c		Rv3128c		2.11672	0.00034149	3.46662				CONSERVED HYPOTHETICAL PROTEIN
	Mb0200		Rv0194		2.11397	3.46e-34	33.4609				probable transmembrane multidrug efflux pump	cell wall and cell processes
	Mb2417B	aprB	Rv2395B	aprB	2.09986	2.49e-42	41.6038	Unknown	Acid and phagosome regulated protein B AprB	conserved hypotheticals	Acid and phagosome regulated protein B AprB	conserved hypotheticals
	Mb0084		Rv0081	Rv0081	2.09238	3.18e-09	8.49757	Involved in transcriptional mechanism.	Probable transcriptional regulatory protein	regulatory proteins	PROBABLE TRANSCRIPTIONAL REGULATORY PROTEIN	regulatory proteins
	Mb3605	kstr	Rv3574	kstR	2.07925	1.67e-41	40.7773	Involved in transcriptional mechanism. Predicted to control regulon involved in lipid metabolism	Transcriptional regulatory protein KstR (probably TetR-family)	regulatory proteins	transcriptional regulatory protein kstr (probably tetr-family)	regulatory proteins
	Mb2936c		Rv2912c	Rv2912c	2.06398	3.31e-42	41.4802	Thought to be involved in transcriptional mechanism.	Probable transcriptional regulatory protein (probably TetR-family)	regulatory proteins	PROBABLE TRANSCRIPTIONAL REGULATORY PROTEIN (PROBABLY TETR-FAMILY)	regulatory proteins
	Mb1000c	fadE13	Rv0975c	fadE13	2.05492	2.61e-18	17.5834	Function unknown, but involved in lipid degradation.	Probable acyl-CoA dehydrogenase FadE13	lipid metabolism	PROBABLE ACYL-COA DEHYDROGENASE FADE13
	Mb3586c	fadA6	Rv3556c	fadA6	2.04244	2.32e-49	48.6345	Function unknown, but involved in lipid degradation [catalytic activity: 2 acetyl-CoA = CoA + acetoacetyl-CoA].	Probable acetyl-CoA acetyltransferase FadA6 (acetoacetyl-CoA thiolase)	lipid metabolism	PROBABLE ACETYL-COA ACETYLTRANSFERASE FADA6 (ACETOACETYL-COA THIOLASE)
	Mb3548c	cyp142a			2.04128	1.43e-37	36.8447				PROBABLE CYTOCHROME P45 MONOOXYGENASE 142 CYP142A [FIRST PART]
	Mb0589c		Rv0575c	Rv0575c	2.02603	6.65e-13	12.1772	Function unknown; probably involved in cellular metabolism.	Possible oxidoreductase	intermediary metabolism and respiration	CONSERVED HYPOTHETICAL PROTEIN	conserved hypotheticals
	Mb0382c		Rv0375c		2.0114	2.65e-09	8.57675				PROBABLE CARBON MONOXYDE DEHYDROGENASE (MEDIUM CHAIN)	intermediary metabolism and respiration
	Mb3600c	hsad	Rv3569c	hsaD	2.00839	3.15e-38	37.5017	Catalyzes the hydrolysis of 4,5-9,10-diseco-3-hydroxy-5,9,17-trioxoandrosta-1(10),2-diene-4-OIC acid (4,9-DHSA)	4,9-DHSA hydrolase	intermediary metabolism and respiration	4,9-dhsa hydrolase
	Mb0202		Rv0196		1.97323	2.53e-05	4.59688				possible transcriptional regulatory protein	regulatory proteins
	Mb2403c	mbtC	Rv2382c	mbtC	1.95952	1.04e-15	14.983	Involved in the biogenesis of the hydroxyphenyloxazoline-containing siderophore mycobactins.	Polyketide synthetase MbtC (polyketide synthase)	lipid metabolism	POLYKETIDE SYNTHETASE MBTC (POLYKETIDE SYNTHASE)
	Mb0766		Rv0745		1.95923	0.00169346	2.77123				CONSERVED HYPOTHETICAL PROTEIN	conserved hypotheticals
	Mb3552	ltp4	Rv3522		1.9526	9.5e-32	31.0223				possible lipid transfer protein or keto acyl-coa thiolase ltp4	lipid metabolism
	Mb0201		Rv0195		1.95107	2.72e-14	13.5654				possible two component transcriptional regulatory protein (probably luxr-family)	regulatory proteins
	Mb2900	mpt7	Rv2875		1.94098	6.6e-30	29.1805				major secreted immunogenic protein mpt7
	Mb3601c	hsaa	Rv3570c	hsaA	1.93089	3.06e-58	57.5143	Function unknown; probably involved in cellular metabolism. Predicted to be involved in lipid catabolism.	Possible oxidoreductase. Possible 3-hydroxy-9,10-seconandrost-1,3,5(10)-triene-9,17-dione hydroxylase.	intermediary metabolism and respiration	possible oxidoreductase. possible 3-hydroxy-9,1-seconandrost-1,3,5(1)-triene-9,17-dione hydroxylase.	intermediary metabolism and respiration
	Mb0978c		Rv0953c		1.92978	1.58e-15	14.8013				POSSIBLE OXIDOREDUCTASE	intermediary metabolism and respiration
	Mb2402c	mbtD	Rv2381c	mbtD	1.92776	1.82e-22	21.7399	Involved in the biogenesis of the hydroxyphenyloxazoline-containing siderophore mycobactins.	Polyketide synthetase MbtD (polyketide synthase)	lipid metabolism	POLYKETIDE SYNTHETASE MBTD (POLYKETIDE SYNTHASE)
	Mb3151c		Rv3128c		1.92449	0.00208678	2.68052				CONSERVED HYPOTHETICAL PROTEIN
	Mb3458c		Rv3424c	Rv3424c	1.90799	7.27e-23	22.1385	Unknown	Hypothetical protein	conserved hypotheticals	HYPOTHETICAL PROTEIN	conserved hypotheticals
	Mb0087	hycD	Rv0084	hycD	1.90415	1.03e-11	10.9872	Involved in hydrogen metabolism; FHL pathway.	Possible formate hydrogenlyase HycD (FHL)	intermediary metabolism and respiration	POSSIBLE FORMATE HYDROGENLYASE HYCD (FHL)	intermediary metabolism and respiration
	Mb3598c	hsab	Rv3567c	hsaB	1.88936	2.38e-27	26.6234	Function unknown; probably involved in cellular metabolism. Predicted to be involved in lipid catabolism.	Possible oxidoreductase. Possible 3-hydroxy-9,10-seconandrost-1,3,5(10)-triene-9,17-dione hydroxylase.	intermediary metabolism and respiration	possible oxidoreductase. possible 3-hydroxy-9,1-seconandrost-1,3,5(1)-triene-9,17-dione hydroxylase.	intermediary metabolism and respiration
	Mb2659c	hrp1	Rv2626c		1.87726	3.02e-12	11.52				hypoxic response protein 1 hrp1	conserved hypotheticals
	Mb0401		Rv0395		1.86794	0.044405	1.35257				HYPOTHETICAL PROTEIN	conserved hypotheticals
	Mb0566c	fadD8	Rv0551c	fadD8	1.86664	2.04e-39	38.6904	Function unknown, but involved in lipid degradation.	Probable fatty-acid-CoA ligase FadD8 (fatty-acid-CoA synthetase) (fatty-acid-CoA synthase)	lipid metabolism	PROBABLE FATTY-ACID-COA LIGASE FADD8 (FATTY-ACID-COA SYNTHETASE) (FATTY-ACID-COA SYNTHASE)
	Mb3561c		Rv3531c	Rv3531c	1.86603	1.06e-39	38.9747	Unknown	Hypothetical protein	conserved hypotheticals	HYPOTHETICAL PROTEIN	conserved hypotheticals
	Mb3192c		Rv3167c		1.86476	5.36e-10	9.27084				PROBABLE TRANSCRIPTIONAL REGULATORY PROTEIN (PROBABLY TETR-FAMILY)	regulatory proteins
	Mb1928		Rv1895	Rv1895	1.85792	1.66e-11	10.7799	Function unknown; probably involved in cellular metabolism	Possible dehydrogenase	intermediary metabolism and respiration	POSSIBLE DEHYDROGENASE [FIRST PART]
	Mb0999c	accD2	Rv0974c	accD2	1.85597	7.27e-30	29.1385	Involved in fatty acid metabolism.	Probable acetyl-/propionyl-CoA carboxylase (beta subunit) AccD2	lipid metabolism	PROBABLE ACETYL-/PROPIONYL-COA CARBOXYLASE (BETA SUBUNIT) ACCD2
	Mb2937c		Rv2913c	Rv2913c	1.85581	2.01e-46	45.6968	Hydrolyzes specific D-amino acid.	Possible D-amino acid aminohydrolase (D-amino acid hydrolase)	intermediary metabolism and respiration	possible d-amino acid aminohydrolase (d-amino acid hydrolase)	intermediary metabolism and respiration
	Mb3562	PPE61	Rv3532		1.83591	4.31e-24	23.3655				ppe family protein ppe61
	Mb0793		Rv0770	Rv0770	1.82272	5.59e-37	36.2526	Function unknown; 3-hydroxyisobutyrate dehydrogenase family protein probably involved in cellular metabolism.	Probable dehydrogenase/reductase	intermediary metabolism and respiration	PROBABLE DEHYDROGENASE/REDUCTASE	intermediary metabolism and respiration
	Mb3193		Rv3168	Rv3168	1.82103	3.33e-30	29.4776	Confers resistance to aminoglycoside antibiotics	Putative aminoglycoside phosphotransferase	virulence, detoxification, adaptation	putative aminoglycoside phosphotransferase	virulence, detoxification, adaptation
	Mb0998c	accA2	Rv0973c	accA2	1.8195	4.89e-32	31.3107	This protein carries two functions: biotin carboxyl carrier protein and biotin carboxyltransferase. Involved in the first step of long-chain fatty acid synthesis [catalytic activity: ATP + biotin-carboxyl-carrier protein + CO(2) = ADP + phosphate + carboxybiotin-carboxyl-carrier protein].	Probable acetyl-/propionyl-coenzyme A carboxylase alpha chain (alpha subunit) AccA2: biotin carboxylase + biotin carboxyl carrier protein (BCCP)	lipid metabolism	PROBABLE ACETYL-/PROPIONYL-COENZYME A CARBOXYLASE ALPHA CHAIN (ALPHA SUBUNIT) ACCA2: BIOTIN CARBOXYLASE + BIOTIN CARBOXYL CARRIER PROTEIN (BCCP)
	Mb0996c	echA7	Rv0971c	echA7	1.80583	2.86e-13	12.5436	Could possibly oxidize fatty acids using specific components [catalytic activity: (3S)-3-hydroxyacyl-CoA = trans-2(or 3)-enoyl-CoA + H(2)O].	Probable enoyl-CoA hydratase EchA7 (enoyl hydrase) (unsaturated acyl-CoA hydratase) (crotonase)	lipid metabolism	PROBABLE ENOYL-COA HYDRATASE ECHA7 (ENOYL HYDRASE) (UNSATURATED ACYL-COA HYDRATASE) (CROTONASE)
	Mb3536	fadD17	Rv3506		1.80505	2.01e-17	16.6968				fatty-acid-coa synthetase fadd17 (fatty-acid-coa synthase) (fatty-acid-coa ligase)
	Mb3855c	pks2	Rv3825c	pks2	1.80141	1.28e-67	66.8928	Function unknown; supposedly involved in lipid metabolism.	Polyketide synthase Pks2	lipid metabolism	POLYKETIDE SYNTHASE PKS2
	Mb0088	hycP	Rv0085		1.79704	7.15e-06	5.14569				POSSIBLE HYDROGENASE HYCP	intermediary metabolism and respiration
	Mb1847		Rv1816A		1.78359	1.15e-09	8.9393				CONSERVED HYPOTHETICAL PROTEIN
	Mb3603		Rv3572		1.76353	1.2e-15	14.9208				unknown protein	conserved hypotheticals
	Mb3578c		Rv3548c		1.76107	1.33e-26	25.8761				PROBABLE SHORT-CHAIN TYPE DEHYDROGENASE/REDUCTASE	intermediary metabolism and respiration
	Mb3599c	hsac	Rv3568c		1.74232	4.09e-38	37.3883				3,4-dhsa dioxygenase
	Mb2406	mbtJ	Rv2385		1.71875	2.26e-13	12.6459				PUTATIVE ACETYL HYDROLASE MBTJ	lipid metabolism
	Mb3365	nagA	Rv3332	nagA	1.67906	4.48e-09	8.34872	Involved in N-acetyl glucosamine utilization pathway [catalytic activity: N-acetyl-D-glucosamine 6-phosphate + H(2)O = D-glucosamine 6-phosphate + acetate].	Probable N-acetylglucosamine-6-phosphate deacetylase NagA (GlcNAc 6-P deacetylase)	cell wall and cell processes	PROBABLE N-ACETYLGLUCOSAMINE-6-PHOSPHATE DEACETYLASE NAGA (GLCNAC 6-P DEACETYLASE)	cell wall and cell processes
	Mb3517c	lipF	Rv3487c	lipF	1.67746	8.67e-33	32.062	Function unknown; lipolytic enzyme involved in cellular metabolism.	Probable esterase/lipase LipF	intermediary metabolism and respiration	PROBABLE ESTERASE/LIPASE LIPF
	Mb3602	kshb	Rv3571		1.67398	5.05e-36	35.2967				reductase component of 3-ketosteroid-9-alpha-hydroxylase kshb	intermediary metabolism and respiration
	Mb0997c	fadE12	Rv0972c	fadE12	1.6517	2.68e-30	29.5719	Function unknown, but involved in lipid degradation.	Acyl-CoA dehydrogenase FadE12	lipid metabolism	acyl-coa dehydrogenase fade12	lipid metabolism
	Mb0237		Rv0232	Rv0232	1.64209	1.97e-19	18.7055	Involved in transcriptional mechanism.	Probable transcriptional regulatory protein (probably TetR/AcrR-family)	regulatory proteins	PROBABLE TRANSCRIPTIONAL REGULATORY PROTEIN (PROBABLY TETR/ACRR-FAMILY)	regulatory proteins
	Mb3678c		Rv3654c		1.62832	0.00124675	2.90422				CONSERVED HYPOTHETICAL PROTEIN	conserved hypotheticals
	Mb1788	cut1	Rv1758		1.6125	7.02e-25	24.1537				PROBABLE CUTINASE CUT1
	Mb3547c	cyp142b	Rv3518c	cyp142	1.60922	9.35e-22	21.0292	Cytochromes P450 are a group of heme-thiolate monooxygenases. They oxidize a variety of structurally unrelated compounds, including steroids, fatty acids, and xenobiotics.	Probable cytochrome P450 monooxygenase 142 Cyp142	intermediary metabolism and respiration	PROBABLE CYTOCHROME P45 MONOOXYGENASE 142 CYP142B [SECOND PART]
	Mb2405	mbtA	Rv2384		1.60114	4.53e-07	6.3439				BIFUNCTIONAL ENZYME MBTA: SALICYL-AMP LIGASE (SAL-AMP LIGASE) + SALICYL-S-ArCP SYNTHETASE	lipid metabolism
	Mb3683c		Rv3659c	Rv3659c	1.59802	0.00436495	2.36002	Function unknown	Conserved hypothetical protein	conserved hypotheticals	CONSERVED HYPOTHETICAL PROTEIN	conserved hypotheticals
	Mb3153		Rv3129	Rv3129	1.59502	0.00037433	3.42675	Function unknown	Conserved hypothetical protein	conserved hypotheticals	CONSERVED HYPOTHETICAL PROTEIN	conserved hypotheticals
	Mb2518c	PE_PGRS43a	Rv2490c	PE_PGRS43	1.59436	0.00279023	2.55436	Function unknown	PE-PGRS family protein PE_PGRS43	PE/PPE	PE-PGRS FAMILY PROTEIN [FIRST PART]
	Mb2418	PE_PGRS41	Rv2396	PE_PGRS41	1.58848	8.22e-33	32.0851	Function unknown	PE-PGRS family protein PE_PGRS41	PE/PPE	pe-pgrs family protein pe_pgrs41
	Mb0759		Rv0738		1.58216	4.81e-14	13.3179				conserved protein	conserved hypotheticals
	Mb1216c		Rv1184c	Rv1184c	1.57483	1.82e-23	22.7399	Function unknown	Possible exported protein	cell wall and cell processes	POSSIBLE EXPORTED PROTEIN	cell wall and cell processes
	Mb3587c		Rv3557c	Rv3557c	1.56322	3.92e-23	22.4067	Involved in transcriptional mechanism.	Transcriptional regulatory protein (probably TetR-family)	regulatory proteins	transcriptional regulatory protein (probably tetr-family)	regulatory proteins
	Mb2660c		Rv2627c		1.55996	2.31e-09	8.63639				conserved protein	conserved hypotheticals
	Mb0575c		Rv0560c		1.54842	5.57e-10	9.25414				POSSIBLE BENZOQUINONE METHYLTRANSFERASE (METHYLASE)	intermediary metabolism and respiration
	Mb0379c		Rv0372c	Rv0372c	1.54768	0.00728922	2.13732	Function unknown	Conserved hypothetical protein	conserved hypotheticals	CONSERVED HYPOTHETICAL PROTEIN	conserved hypotheticals
	Mb0529c		Rv0516c	Rv0516c	1.54361	3.13e-18	17.5045	May be involved in regulating sigma factor	Possible anti-anti-sigma factor	information pathways	possible anti-anti-sigma factor	information pathways
	Mb2588		Rv2558	Rv2558	1.53362	3.75e-28	27.426	Function unknown; thought to be involved in the persistence in the host.	Conserved protein	conserved hypotheticals	conserved protein	conserved hypotheticals
	Mb0238	nrdB	Rv0233		1.53334	1.23e-29	28.9101				ribonucleoside-diphosphate reductase (beta chain) nrdb (ribonucleotide reductase small chain)	information pathways
	Mb0269c		Rv0263c	Rv0263c	1.52646	5.74e-14	13.2411	Function unknown	Conserved hypothetical protein	conserved hypotheticals	CONSERVED HYPOTHETICAL PROTEIN	conserved hypotheticals
	Mb1818	PPE27	Rv1790		1.52634	7.74e-07	6.11126				ppe family protein ppe27
	Mb3318c	lat	Rv3290c	lat	1.51608	2.25e-33	32.6478	Possibly involved in L-alpha-aminoadipic acid (L-AAA) biosynthesis. Catalyzes the transfer of the terminal amino group of L-lysine or L-ornithine to alpha-ketoglutarate [catalytic activity: L-lysine + 2-oxoglutarate = 2-aminoadipate 6-semialdehyde + L-glutamate].	Probable L-lysine-epsilon aminotransferase Lat (L-lysine aminotransferase) (lysine 6-aminotransferase)	intermediary metabolism and respiration	PROBABLE L-LYSINE-EPSILON AMINOTRANSFERASE LAT (L-LYSINE AMINOTRANSFERASE) (LYSINE 6-AMINOTRANSFERASE)
	Mb0637		Rv0621	Rv0621	1.5024	7.63e-08	7.11748	Unknown	Possible membrane protein	cell wall and cell processes	POSSIBLE MEMBRANE PROTEIN	cell wall and cell processes
	Mb3597c		Rv3566A	Rv3566A	1.48974	5.27e-13	12.2782	Unknown	Hypothetical protein	conserved hypotheticals	HYPOTHETICAL PROTEIN	conserved hypotheticals
	Mb2517c	PE_PGRS43b	Rv2490c	PE_PGRS43	1.48499	0.00284305	2.54622	Function unknown	PE-PGRS family protein PE_PGRS43	PE/PPE	PE-PGRS FAMILY PROTEIN [SECOND PART]
	Mb0767	PE_PGRS9	Rv0746		1.47989	6.64e-05	4.17783				pe-pgrs family protein pe_pgrs9	PE/PPE
	Mb0910	fprB	Rv0886		1.47663	3.17e-12	11.4989				PROBABLE NADPH:ADRENODOXIN OXIDOREDUCTASE FPRB (ADRENODOXIN REDUCTASE) (AR) (FERREDOXIN-NADP(+) REDUCTASE)	intermediary metabolism and respiration
	Mb0792		Rv0769	Rv0769	1.47229	5.61e-31	30.251	Function unknown; probably involved in cellular metabolism.	Probable dehydrogenase/reductase	intermediary metabolism and respiration	PROBABLE DEHYDROGENASE/REDUCTASE	intermediary metabolism and respiration
	Mb1762c		Rv1733c	Rv1733c	1.46308	0.00082638	3.08282	Unknown	Probable conserved transmembrane protein	cell wall and cell processes	PROBABLE CONSERVED TRANSMEMBRANE PROTEIN	cell wall and cell processes
	Mb0794		Rv0771	Rv0771	1.46059	4.62e-30	29.3354	Involved in aromatic hydrocarbons catabolism. Thought to be involved in the catabolism of protocatechuate to succinate-and acetyl-CoA in the beta-ketoadipate pathway (at the third step) [catalytic activity: 2-carboxy-5-oxo-2,5-dihydrofuran-2-acetate = 5-oxo-4,5-dihydrofuran-2-acetate + CO(2)].	Possible 4-carboxymuconolactone decarboxylase (CMD)	intermediary metabolism and respiration	POSSIBLE 4-CARBOXYMUCONOLACTONE DECARBOXYLASE (CMD)	intermediary metabolism and respiration
	Mb2147	PPE37	Rv2123	PPE37	1.45806	1.17e-14	13.9318	Function unknown	PPE family protein PPE37	PE/PPE	ppe family protein ppe37
	Mb0109		Rv0106		1.45635	2.6e-14	13.585				CONSERVED HYPOTHETICAL PROTEIN	conserved hypotheticals
	Mb1848		Rv1817		1.45334	4.31e-25	24.3655				POSSIBLE FLAVOPROTEIN	intermediary metabolism and respiration
	Mb0089	hycQ	Rv0086	hycQ	1.43969	9e-10	9.04576	Possibly involved in hydrogen metabolism.	Possible hydrogenase HycQ	intermediary metabolism and respiration	POSSIBLE HYDROGENASE HYCQ	intermediary metabolism and respiration
	Mb1439		Rv1404	Rv1404	1.43861	3.64e-35	34.4389	Involved in transcriptional mechanism	Probable transcriptional regulatory protein	regulatory proteins	PROBABLE TRANSCRIPTIONAL REGULATORY PROTEIN	regulatory proteins
	Mb3553	ltp3	Rv3523	ltp3	1.43017	1.32e-16	15.8794	Function unknown; probably involved in lipid metabolism.	Probable lipid carrier protein or keto acyl-CoA thiolase Ltp3	lipid metabolism	probable lipid carrier protein or keto acyl-coa thiolase ltp3	lipid metabolism
	Mb2401c	mbtE	Rv2380c		1.429	1.48e-21	20.8297				PEPTIDE SYNTHETASE MBTE (PEPTIDE SYNTHASE)
	Mb3869		Rv3839		1.42212	4.06e-09	8.39147				CONSERVED HYPOTHETICAL PROTEIN	conserved hypotheticals
	Mb1411		Rv1376		1.41333	1.83e-20	19.7375				CONSERVED HYPOTHETICAL PROTEIN	conserved hypotheticals
	Mb1562		Rv1535	Rv1535	1.40264	5.96e-17	16.2248	Unknown	Unknown protein	conserved hypotheticals	unknown protein	conserved hypotheticals
	Mb0099	PPE1	Rv0096		1.39122	1.61e-13	12.7932				ppe family protein ppe1	PE/PPE
	Mb0090	hycE	Rv0087	hycE	1.37383	2.73e-10	9.56384	Involved in hydrogen metabolism; FHL pathway.	Possible formate hydrogenase HycE (FHL)	intermediary metabolism and respiration	possible formate hydrogenase hyce (fhl)	intermediary metabolism and respiration
	Mb1096c	PE_PGRS19	Rv1067c	PE_PGRS19	1.36724	0.00036039	3.44323	Function unknown	PE-PGRS family protein PE_PGRS19	PE/PPE	pe-pgrs family protein pe_pgrs19
	Mb0305	PE_PGRS5	Rv0298	Rv0298	1.35972	6.22e-15	14.2062	Unknown	Hypothetical protein	conserved hypotheticals	pe-pgrs family protein pe_pgrs5	PE/PPE
	Mb2161c		Rv2137c		1.34245	1.08e-20	19.9666				CONSERVED HYPOTHETICAL PROTEIN	conserved hypotheticals
	Mb0288	PPE3	Rv0281	Rv0281	1.33651	3.05e-10	9.5157	Possible methyltransferase	Possible S-adenosylmethionine-dependent methyltransferase	lipid metabolism	ppe family protein ppe3	PE/PPE
	Mb3854c	papA1	Rv3824c	papA1	1.32206	6.55e-14	13.1838	Involved in sulfolipid-1 (SL-1) biosynthesis	Conserved polyketide synthase associated protein PapA1	lipid metabolism	conserved polyketide synthase associated protein papa1
	Mb3374		Rv3342		1.30792	7.72e-11	10.1124				POSSIBLE METHYLTRANSFERASE (METHYLASE)	intermediary metabolism and respiration
	Mb3853c	mmpL8	Rv3823c	mmpL8	1.30647	3.38e-20	19.4711	Thought to be involved in the transport of lipids, it has been shown to be required in the production of a sulfated glycolipid, sulfolipid-1 (SL-1).	Conserved integral membrane transport protein MmpL8	cell wall and cell processes	conserved integral membrane transport protein mmpl8	cell wall and cell processes
	Mb2185c		Rv2161c	Rv2161c	1.30038	0.00041088	3.38628	Unknown	Conserved protein	intermediary metabolism and respiration	conserved protein	intermediary metabolism and respiration
	Mb2054c	pfkB	Rv2029c	pfkB	1.29555	0.0002546	3.59414	Involved in glycolysis: converts sugar-1-P to sugar-1,6-P [catalytic activity: ATP + D-fructose 6-phosphate = ADP + D-fructose 1,6-bisphosphate].	6-phosphofructokinase PfkB (phosphohexokinase) (phosphofructokinase)	intermediary metabolism and respiration	6-phosphofructokinase pfkb (phosphohexokinase) (phosphofructokinase)
	Mb0286c	PE_PGRS3	Rv0279c	PE_PGRS4	1.29428	0.00018277	3.7381	Function unknown	PE-PGRS family protein PE_PGRS4	PE/PPE	PE-PGRS FAMILY PROTEIN
	Mb3279c	rubA	Rv3251c		1.29333	3.69e-06	5.43297				PROBABLE RUBREDOXIN RUBA	intermediary metabolism and respiration
	Mb1275c	PE_PGRS23	Rv1243c	PE_PGRS23	1.28775	0.00155609	2.80797	Function unknown	PE-PGRS family protein PE_PGRS23	PE/PPE	pe-pgrs family protein pe_pgrs23
	Mb0299	mycp3	Rv0292		1.28224	9.33e-18	17.0301				probable membrane-anchored mycosin mycp3 (serine protease) (subtilisin-like protease) (subtilase-like) (mycosin-3)	intermediary metabolism and respiration
	Mb3280c	alkB	Rv3252c		1.28087	1.66e-20	19.7799				PROBABLE TRANSMEMBRANE ALKANE 1-MONOOXYGENASE ALKB (ALKANE 1-HYDROXYLASE) (LAURIC ACID OMEGA-HYDROXYLASE) (OMEGA-HYDROXYLASE) (FATTY ACID OMEGA-HYDROXYLASE) (ALKANE HYDROXYLASE-RUBREDOXIN)
	Mb1212c		Rv1179c	Rv1179c	1.27804	2.62e-23	22.5817	Unknown	Unknown protein	conserved hypotheticals	unknown protein	conserved hypotheticals
	Mb1116	PE_PGRS21	Rv1087	PE_PGRS21	1.25991	5.43e-05	4.2652	Function unknown	PE-PGRS family protein PE_PGRS21	PE/PPE	pe-pgrs family protein pe_pgrs21
	Mb3209		Rv3183		1.2539	0.0239697	1.62034				POSSIBLE TRANSCRIPTIONAL REGULATORY PROTEIN	regulatory proteins
	Mb1476c	PE_PGRS26	Rv1441c	PE_PGRS26	1.25314	1.64e-08	7.78516	Function unknown	PE-PGRS family protein PE_PGRS26	PE/PPE	pe-pgrs family protein pe_pgrs26
	Mb2183c		Rv2159c		1.24932	0.013671	1.8642				conserved protein	conserved hypotheticals
	Mb0795	purD	Rv0772	purD	1.24674	2.7e-18	17.5686	Involved in de novo purine biosynthesis (at the second step) [catalytic activity: ATP + 5-phosphoribosylamine + glycine = ADP + phosphate + 5'-phosphoribosylglycinamide].	Probable phosphoribosylamine--glycine ligase PurD (GARS) (glycinamide ribonucleotide synthetase) (phosphoribosylglycinamide synthetase) (5'-phosphoribosylglycinamide synthetase)	intermediary metabolism and respiration	PROBABLE PHOSPHORIBOSYLAMINE--GLYCINE LIGASE PURD (GARS) (GLYCINAMIDE RIBONUCLEOTIDE SYNTHETASE) (PHOSPHORIBOSYLGLYCINAMIDE SYNTHETASE) (5'-PHOSPHORIBOSYLGLYCINAMIDE SYNTHETASE)	intermediary metabolism and respiration
	Mb0865		Rv0842	Rv0842	1.24239	2.07e-05	4.68403	Unknown	Probable conserved integral membrane protein	cell wall and cell processes	PROBABLE CONSERVED INTEGRAL MEMBRANE PROTEIN	cell wall and cell processes
	Mb1666c		Rv1639c		1.23149	7.62e-19	18.118				CONSERVED HYPOTHETICAL MEMBRANE PROTEIN	cell wall and cell processes
	Mb1095		Rv1066	Rv1066	1.22747	0.00102527	2.98916	Function unknown	Conserved hypothetical protein	conserved hypotheticals	CONSERVED HYPOTHETICAL PROTEIN	conserved hypotheticals
	Mb3360		Rv3327		1.22553	4.11e-05	4.38616				PROBABLE TRANSPOSASE FUSION PROTEIN	insertion seqs and phages
	Mb3537	PE_PGRS53	Rv3507	PE_PGRS53	1.22281	5.43e-06	5.2652	Function unknown	PE-PGRS family protein PE_PGRS53	PE/PPE	pe-pgrs family protein pe_pgrs53
	Mb3476c		Rv3446c	Rv3446c	1.21597	0.0286655	1.54264	Unknown	Hypothetical alanine and valine rich protein	conserved hypotheticals	HYPOTHETICAL ALANINE AND VALINE RICH PROTEIN	conserved hypotheticals
	Mb3474c	esxT	Rv3444c		1.21509	0.00189332	2.72278				putative esat-6 like protein esxt
	Mb1485c	PE_PGRS27	Rv1450c		1.21462	0.00107237	2.96966				pe-pgrs family protein pe_pgrs27
	Mb3190c		Rv3165c		1.21291	0.00019302	3.7144				unknown protein	conserved hypotheticals
	Mb1871c	PE_PGRS34	Rv1840c	PE_PGRS34	1.2116	0.00258261	2.58794	Function unknown	PE-PGRS family protein PE_PGRS34	PE/PPE	pe-pgrs family protein pe_pgrs34
	Mb2053c		Rv2028c	Rv2028c	1.20736	0.00021033	3.6771	Unknown	Universal stress protein family protein	virulence, detoxification, adaptation	universal stress protein family protein	virulence, detoxification, adaptation
	Mb3373	metA	Rv3341		1.20653	2.66e-14	13.5751				PROBABLE HOMOSERINE O-ACETYLTRANSFERASE META (HOMOSERINE O-TRANS-ACETYLASE) (HOMOSERINE TRANSACETYLASE) (HTA)	intermediary metabolism and respiration
	Mb0147		Rv0142	Rv0142	1.20596	3.44e-05	4.46344	Function unknown	Conserved hypothetical protein	conserved hypotheticals	CONSERVED HYPOTHETICAL PROTEIN	conserved hypotheticals
	Mb3563c	PPE62	Rv3533c		1.20418	4e-13	12.3979				ppe family protein ppe62
	Mb3793c		Rv3767c	Rv3767c	1.20036	1.53e-14	13.8153	Possible methyltransferase	Possible S-adenosylmethionine-dependent methyltransferase	lipid metabolism	possible s-adenosylmethionine-dependent methyltransferase	lipid metabolism
	Mb1789c	wag22b	Rv1759c	wag22	1.19868	0.00027035	3.56807	Function unknown. Has fibronectin-binding activity (could thus mediate bacterial attachment to host cells). Thought to be expressed during infection.	PE-PGRS family protein Wag22	PE/PPE	PE-PGRS FAMILY PROTEIN WAG22B [SECOND PART]
	Mb2743c	fadE2	Rv2724c	fadE20	1.19639	2.97e-15	14.5272	Function unknown, but involved in lipid degradation.	Probable acyl-CoA dehydrogenase FadE20	lipid metabolism	PROBABLE ACYL-CoA DEHYDROGENASE FADE2	lipid metabolism
	Mb2349c	rocD1	Rv2322c		1.193	1.49e-06	5.82681				PROBABLE ORNITHINE AMINOTRANSFERASE (N-terminus part) ROCD1 (ORNITHINE--OXO-ACID AMINOTRANSFERASE)
	Mb3436c		Rv3402c	Rv3402c	1.19106	4.82e-08	7.31695	Function unknown; thought to be involved in cell process.	Conserved hypothetical protein	cell wall and cell processes	conserved hypothetical protein
	Mb2921c		Rv2897c	Rv2897c	1.17419	0.00687496	2.16273	Function unknown	Conserved hypothetical protein	conserved hypotheticals	CONSERVED HYPOTHETICAL PROTEIN	conserved hypotheticals
	Mb2085		Rv2059	Rv2059	1.16657	2.73e-06	5.56384	Unknown	Conserved hypothetical protein	conserved hypotheticals	CONSERVED HYPOTHETICAL PROTEIN	conserved hypotheticals
	Mb0882	fadA	Rv0859	fadA	1.16462	1.14e-23	22.9431	Function unknown, but involvement in lipid degradation.	Possible acyl-CoA thiolase FadA	lipid metabolism	POSSIBLE ACYL-COA THIOLASE FADA	lipid metabolism
	Mb1546		Rv1519	Rv1519	1.16127	4.7e-05	4.3279	Function unknown	Conserved hypothetical protein	conserved hypotheticals	CONSERVED HYPOTHETICAL PROTEIN	conserved hypotheticals
	Mb0857c	PE_PGRS14	Rv0834c	PE_PGRS14	1.16009	1.44e-07	6.84164	Function unknown	PE-PGRS family protein PE_PGRS14	PE/PPE	pe-pgrs family protein pe_pgrs14
	Mb0287c	PE_PGRS4	Rv0280	PPE3	1.15906	7.87e-06	5.10403	Function unknown	PPE family protein PPE3	PE/PPE	pe-pgrs family protein pe_pgrs4
	Mb0846c		Rv0823c	Rv0823c	1.15126	1.24e-20	19.9066	Thought to be involved in transcriptional mechanism.	Possible transcriptional regulatory protein	regulatory proteins	POSSIBLE TRANSCRIPTIONAL REGULATORY PROTEIN	regulatory proteins
	Mb3475c	esxU	Rv3445c		1.15055	0.00014062	3.85195				ESAT-6 like protein EsxU	cell wall and cell processes
	Mb1227	PE13	Rv1195	PE13	1.14986	0.0375504	1.42539	Function unknown	PE family protein PE13	PE/PPE	pe family protein pe13	PE/PPE
	Mb0250c	fadE5	Rv0244c	fadE5	1.1473	4.34e-21	20.3625	Function unknown, but involved in lipid degradation.	Probable acyl-CoA dehydrogenase FadE5	lipid metabolism	PROBABLE ACYL-COA DEHYDROGENASE FADE5
	Mb3259c		Rv3230c	Rv3230c	1.14537	6.8e-16	15.1675	Function unknown; probably involved in cellular metabolism.	Hypothetical oxidoreductase	intermediary metabolism and respiration	HYPOTHETICAL OXIDOREDUCTASE	intermediary metabolism and respiration
	Mb2838c		Rv2814c		1.14533	0.0430788	1.36574				PROBABLE TRANSPOSASE	insertion seqs and phages
	Mb1653c		Rv1627c		1.14027	1.66e-16	15.7799				Probable nonspecific lipid-transfer protein	lipid metabolism
	Mb0300	ecce3	Rv0293c	Rv0293c	1.14007	5.78e-14	13.2381	Function unknown	Conserved protein	conserved hypotheticals	esx conserved component ecce3. esx-3 type vii secretion system protein. probable transmembrane protein.	cell wall and cell processes
	Mb2400c	mbtF	Rv2379c	mbtF	1.13583	1.21e-16	15.9172	Involved in the biogenesis of the hydroxyphenyloxazoline-containing siderophore mycobactins. Probably activates the two lysine residues that are incorporated into mycobactin (lysine ligation).	Peptide synthetase MbtF (peptide synthase)	lipid metabolism	PEPTIDE SYNTHETASE MBTF (PEPTIDE SYNTHASE)
	Mb0883	fadB	Rv0860	fadB	1.12947	1.57e-19	18.8041	Involved in fatty acid degradation (probably in fatty acid beta-oxidation cycle).	Probable fatty oxidation protein FadB	lipid metabolism	PROBABLE FATTY OXIDATION PROTEIN FADB	lipid metabolism
	Mb3469c		Rv3439c		1.12824	1.32e-11	10.8794				CONSERVED HYPOTHETICAL ALANINE AND PROLINE RICH PROTEIN	conserved hypotheticals
	Mb3551		Rv3521		1.12739	6.03e-16	15.2197				CONSERVED HYPOTHETICAL PROTEIN	conserved hypotheticals
	Mb0270c		Rv0264c	Rv0264c	1.12577	2.26e-07	6.64589	Function unknown	Conserved hypothetical protein	conserved hypotheticals	CONSERVED HYPOTHETICAL PROTEIN	conserved hypotheticals
	Mb0276	fadD2	Rv0270	fadD2	1.1252	6.34e-22	21.1979	Function unknown, but involved in lipid degradation.	Probable fatty-acid-CoA ligase FadD2 (fatty-acid-CoA synthetase) (fatty-acid-CoA synthase)	lipid metabolism	PROBABLE FATTY-ACID-COA LIGASE FADD2 (FATTY-ACID-COA SYNTHETASE) (FATTY-ACID-COA SYNTHASE)
	Mb0669		Rv0650	Rv0650	1.12007	0.0221055	1.6555	Function unknown; probably involved in specific sugar metabolism or regulation.	Possible sugar kinase	intermediary metabolism and respiration	POSSIBLE SUGAR KINASE	intermediary metabolism and respiration
	Mb2399c	mbtG	Rv2378c	mbtG	1.11467	4.23e-07	6.37366	Involved in the biogenesis of the hydroxyphenyloxazoline-containing siderophore mycobactins. This hydroxylase is possibly required for N-hydroxylation of the two lysine residues at some stage during mycobactin assembly [catalytic activity: L-lysine + O(2) = N6-hydroxy-L-lysine + H(2)O. No information can be found if this enzyme is NADPH dependent or independent].	Lysine-N-oxygenase MbtG (L-lysine 6-monooxygenase) (lysine N6-hydroxylase)	lipid metabolism	LYSINE-N-OXYGENASE MBTG (L-LYSINE 6-MONOOXYGENASE) (LYSINE N6-HYDROXYLASE)
	Mb3426c		Rv3394c		1.11272	0.0252988	1.5969				CONSERVED HYPOTHETICAL PROTEIN	conserved hypotheticals
	Mb1863	gcvB	Rv1832	gcvB	1.09533	2.85e-18	17.5452	The glycine cleavage system catalyses the degradation of glycine. The P protein binds the alpha-amino group of glycine through its pyridoxal phosphate cofactor; CO(2) is released and the remaining methylamine moiety is then transferred to the lipoamide cofactor of the H protein [catalytic activity: glycine + lipoylprotein = S- aminomethyldihydrolipoylprotein + CO(2)]	Probable glycine dehydrogenase GcvB (glycine decarboxylase) (glycine cleavage system P-protein)	intermediary metabolism and respiration	Probable glycine dehydrogenase gcvB (Glycine decarboxylase) (Glycine cleavage system P-protein)	intermediary metabolism and respiration
	Mb3406		Rv3371		1.09295	3.24e-12	11.4895				possible triacylglycerol synthase (diacylglycerol acyltransferase)	lipid metabolism
	Mb2851c		Rv2827c	Rv2827c	1.08944	4.13e-06	5.38405	Unknown	Hypothetical protein	conserved hypotheticals	HYPOTHETICAL PROTEIN	conserved hypotheticals
	Mb0285c	PE_PGRS3a	Rv0278c		1.0738	0.00044705	3.34964				PE-PGRS FAMILY PROTEIN [FIRST PART]
	Mb1094		Rv1065	Rv1065	1.07363	7.91e-10	9.10182	Function unknown	Conserved hypothetical protein	conserved hypotheticals	CONSERVED HYPOTHETICAL PROTEIN	conserved hypotheticals
	Mb2849c		Rv2825c	Rv2825c	1.06702	6.64e-05	4.17783	Function unknown	Conserved hypothetical protein	conserved hypotheticals	CONSERVED HYPOTHETICAL PROTEIN	conserved hypotheticals
	Mb3546		Rv3517	Rv3517	1.06305	7.58e-05	4.12033	Function unknown	Conserved hypothetical protein	conserved hypotheticals	CONSERVED HYPOTHETICAL PROTEIN	conserved hypotheticals
	Mb1258c		Rv1226c	Rv1226c	1.06212	0.00019528	3.70934	Unknown	Probable transmembrane protein	cell wall and cell processes	PROBABLE TRANSMEMBRANE PROTEIN	cell wall and cell processes
	Mb1831c	PE_PGRS32b	Rv1803c	PE_PGRS32	1.05487	0.0043423	2.36228	Function unknown	PE-PGRS family protein PE_PGRS32	PE/PPE	PE-PGRS FAMILY PROTEIN [SECOND PART]
	Mb1031c		Rv1004c		1.0467	2.19e-06	5.65956				PROBABLE MEMBRANE PROTEIN	cell wall and cell processes
	Mb1654c		Rv1628c		1.04556	3.45e-09	8.46218				conserved protein	conserved hypotheticals
	Mb0261c	cobQ1	Rv0255c		1.04472	1.04e-08	7.98297				probable cobyric acid synthase cobq1
	Mb1974		Rv1939		1.04221	0.0410074	1.38714				PROBABLE OXIDOREDUCTASE
	IS1540-2		Rv3430c	Rv3430c	1.0422	4.81e-09	8.31785	Involved in the transposition of the insertion sequence IS1540.	Possible transposase	insertion seqs and phages	POSSIBLE TRANSPOSASE	insertion seqs and phages
	Mb0102	fadD1	Rv0099	fadD10	1.03997	2.26e-13	12.6459	Function unknown, but involvement in lipid degradation.	Possible fatty-acid-CoA ligase FadD10 (fatty-acid-CoA synthetase) (fatty-acid-CoA synthase)	lipid metabolism	POSSIBLE FATTY-ACID-COA LIGASE FADD1 (FATTY-ACID-COA SYNTHETASE) (FATTY-ACID-COA SYNTHASE)
	Mb0567		Rv0552	Rv0552	1.0394	2.03e-12	11.6925	Function unknown	Conserved protein	conserved hypotheticals	conserved protein	conserved hypotheticals
	Mb3370		Rv3337	Rv3337	1.03735	3.66e-06	5.43652	Function unknown	Conserved hypothetical protein	conserved hypotheticals	CONSERVED HYPOTHETICAL PROTEIN	conserved hypotheticals
	Mb0294	PPE4	Rv0287	esxG	1.0365	2.88e-09	8.54061	Function unknown	ESAT-6 like protein EsxG (conserved protein TB9.8)	cell wall and cell processes	ppe family protein ppe4	PE/PPE
	Mb3158c		Rv3134c	Rv3134c	1.03622	1.87e-06	5.72816	Function unknown. Could play a role in the adaptation to hypoxia, participating in the phosphorelay in the two component regulatory system DEVR|Rv3133c/DEVS|Rv3132c.	Universal stress protein family protein	virulence, detoxification, adaptation	universal stress protein family protein	virulence, detoxification, adaptation
	Mb1862		Rv1831	Rv1831	1.03511	5.99e-13	12.2226	Unknown	Hypothetical protein	conserved hypotheticals	HYPOTHETICAL PROTEIN	conserved hypotheticals
	Mb3538	PE_PGRS54	Rv3508	PE_PGRS54	1.0326	0.00352616	2.4527	Function unknown	PE-PGRS family protein PE_PGRS54	PE/PPE	pe-pgrs family protein pe_pgrs54
	Mb1431c	PE_PGRS25	Rv1396c	PE_PGRS25	1.02688	0.0007554	3.12182	Function unknown	PE-PGRS family protein PE_PGRS25	PE/PPE	pe-pgrs family protein pe_pgrs25
	Mb0830		Rv0807	Rv0807	1.02336	0.00773673	2.11144	Function unknown	Conserved hypothetical protein	conserved hypotheticals	CONSERVED HYPOTHETICAL PROTEIN	conserved hypotheticals
	Mb3596c	nat	Rv3566c	nat	1.02317	7.57e-10	9.1209	Could have a role in acetylating, and hence inactivating, the antitubercular drug isoniazid [catalytic activity: acetyl-CoA + arylamine = CoA + N-acetylarylamine].	Arylamine N-acetyltransferase Nat (arylamine acetylase)	intermediary metabolism and respiration	ARYLAMINE N-ACETYLTRANSFERASE NAT (ARYLAMINE ACETYLASE)
	Mb0568	menC	Rv0553		1.01724	0.00014135	3.8497				PROBABLE MUCONATE CYCLOISOMERASE MENC (CIS,CIS-MUCONATE LACTONIZING ENZYME) (MLE)	intermediary metabolism and respiration
	Mb0125c	fusA2a			1.01664	0.0224304	1.64916				PROBABLE ELONGATION FACTOR G FUSA2A [FIRST PART] (EF-G)
	Mb2908		Rv2884	Rv2884	1.01618	6.84e-14	13.1649	Involved in transcriptional mechanism	Probable transcriptional regulatory protein	regulatory proteins	PROBABLE TRANSCRIPTIONAL REGULATORY PROTEIN	regulatory proteins
	Mb2058	acg	Rv2032		1.01478	3.88e-05	4.41117				conserved protein acg	conserved hypotheticals
	Mb0477	fadB2	Rv0468	fadB2	1.00806	9.21e-18	17.0357	Butyrate/butanol-producing pathway [catalytic activity: (S)-3-hydroxybutanoyl-CoA + NADP+ = 3-acetoacetyl-CoA + NADPH]	3-hydroxybutyryl-CoA dehydrogenase FadB2 (beta-hydroxybutyryl-CoA dehydrogenase) (BHBD)	lipid metabolism	3-hydroxybutyryl-coa dehydrogenase fadb2 (beta-hydroxybutyryl-coa dehydrogenase) (bhbd)
	Mb3111	lipR	Rv3084	lipR	1.00744	0.0240682	1.61856	Function unknown; lipolytic enzyme involved in cellular metabolism.	Probable acetyl-hydrolase/esterase LipR	intermediary metabolism and respiration	PROBABLE ACETYL-HYDROLASE/ESTERASE LIPR	intermediary metabolism and respiration
	Mb2016c		Rv1993c		1.00653	0.00626529	2.20306				conserved protein	conserved hypotheticals
	Mb1097c	PE_PGRS2	Rv1068c	PE_PGRS20	1.00411	0.00348249	2.45811	Function unknown	PE-PGRS family protein PE_PGRS20	PE/PPE	pe-pgrs family protein pe_pgrs2
	Mb1124	desA2	Rv1094	desA2	1.004	3.61e-15	14.4425	Thought to catalyze the principal conversion of saturated fatty acids to unsaturated fatty acids. Thought to convert stearoyl-ACP to oleoyl-ACP by introduction of a cis double bond between carbons delta-9 and delta-10 of the acyl chain [catalytic activity: stearoyl-[acyl-carrier protein] + AH2 + O2 = oleoyl-[acyl-carrier protein] + a + 2 H2O].	Possible acyl-[acyl-carrier protein] desaturase DesA2 (acyl-[ACP] desaturase) (stearoyl-ACP desaturase)	lipid metabolism	POSSIBLE ACYL-[ACYL-CARRIER PROTEIN] DESATURASE DESA2 (ACYL-[ACP] DESATURASE) (STEAROYL-ACP DESATURASE)
	Mb2827c		Rv2804c		1.0011	0.00870673	2.06014				HYPOTHETICAL PROTEIN	conserved hypotheticals
	Mb1384	irtb	Rv1349	irtB	1.00048	1.84e-05	4.73518	Involved in iron homeostasis. Responsible for energy coupling to the transport system and for the translocation of the substrate across the membrane.	Iron-regulated transporter IrtB	cell wall and cell processes	iron-regulated transporter irtb	cell wall and cell processes
	Mb0965c		Rv0940c		0.996499	1.75e-12	11.757				POSSIBLE OXIDOREDUCTASE	intermediary metabolism and respiration
	Mb2702		Rv2683	Rv2683	-1.00293	2.33e-09	8.63264	Function unknown	Conserved protein	conserved hypotheticals	conserved protein	conserved hypotheticals
	Mb2779c	vapb21	Rv2758c		-1.00646	0.0105611	1.97629				possible antitoxin vapb21	virulence, detoxification, adaptation
	Mb1992		Rv1957	Rv1957	-1.01506	9.08e-06	5.04191	Unknown	Hypothetical protein	conserved hypotheticals	HYPOTHETICAL PROTEIN	conserved hypotheticals
	Mb1993c		Rv1958c	Rv1958c	-1.01585	7.97e-06	5.09854	Unknown	Hypothetical protein	conserved hypotheticals	HYPOTHETICAL PROTEIN	conserved hypotheticals
	Mb0255c		Rv0249c	Rv0249c	-1.02386	1.94e-13	12.7122	Could be involved in interconversion of fumarate and succinate (aerobic respiration). This hydrophobic component may be required to anchor the catalytic components of the succinate dehydrogenase complex to the cytoplasmic membrane.	Probable succinate dehydrogenase [membrane anchor subunit] (succinic dehydrogenase)	intermediary metabolism and respiration	probable succinate dehydrogenase [membrane anchor subunit] (succinic dehydrogenase)	intermediary metabolism and respiration
	Mb0411	fadD3	Rv0404		-1.0426	6.6e-15	14.1805				fatty-acid-amp ligase fadd3 (fatty-acid-amp synthetase) (fatty-acid-amp synthase)
	Mb2268	acpM	Rv2244	acpM	-1.04314	1.17e-20	19.9318	Involved in fatty acid biosynthesis (mycolic acids synthesis); involved in meromycolate extension.	Meromycolate extension acyl carrier protein AcpM	lipid metabolism	MEROMYCOLATE EXTENSION ACYL CARRIER PROTEIN ACPM	lipid metabolism
	Mb0002	dnaN	Rv0002	dnaN	-1.04496	5.96e-17	16.2248	DNA polymerase III is a complex, multichain enzyme responsible for most of the replicative synthesis in bacteria. This DNA polymerase also exhibits 3' to 5' exonuclease activity. The beta chain is required for initiation of replication once it is clamped onto DNA, it slides freely (bidirectional and ATP-independent) along duplex DNA [catalytic activity: N deoxynucleoside triphosphate = N diphosph…	DNA polymerase III (beta chain) DnaN (DNA nucleotidyltransferase)	information pathways	DNA POLYMERASE III (BETA CHAIN) DNAN (DNA NUCLEOTIDYLTRANSFERASE)	information pathways
	Mb0915c		Rv0891c		-1.06244	8.56e-12	11.0675				POSSIBLE TRANSCRIPTIONAL REGULATORY PROTEIN	regulatory proteins
	Mb2655		Rv2622	Rv2622	-1.07086	8.88e-15	14.0516	Causes methylation	Possible methyltransferase (methylase)	intermediary metabolism and respiration	POSSIBLE METHYLTRANSFERASE (METHYLASE)	intermediary metabolism and respiration
	Mb0011c		Rv0011c		-1.0762	5.98e-14	13.2233				PROBABLE CONSERVED TRANSMEMBRANE PROTEIN	cell wall and cell processes
	Mb1991	higa	Rv1956	higA	-1.09219	6.55e-10	9.18376	Possibly involved in transcriptional mechanism.	Possible antitoxin HigA	virulence, detoxification, adaptation	possible antitoxin higa	virulence, detoxification, adaptation
	Mb0612c	vapb4	Rv0596c		-1.09363	0.00119259	2.92351				possible antitoxin vapb4	virulence, detoxification, adaptation
	Mb0412	pks6a	Rv0405		-1.10599	2.06e-08	7.68613				PROBABLE MEMBRANE BOUND POLYKETIDE SYNTHASE PKS6A [FIRST PART]
	Mb2648c	PE_PGRS45	Rv2615c		-1.11262	7.84e-08	7.10568				pe-pgrs family protein pe_pgrs45
	Mb2871c	efpA	Rv2846c	efpA	-1.11419	1.75e-30	29.757	Thought to be involved in transport of undetermined substrate (possibly drug) across the membrane (export): so responsible for the translocation of the substrate across the membrane.	Possible integral membrane efflux protein EfpA	cell wall and cell processes	POSSIBLE INTEGRAL MEMBRANE EFFLUX PROTEIN EFPA
	Mb0307		Rv0300	vapB2	-1.12617	3.61e-09	8.44249	Unknown	Possible antitoxin VapB2	virulence, detoxification, adaptation	HYPOTHETICAL PROTEIN	conserved hypotheticals
	Mb1118	PE1	Rv1089		-1.13338	0.0351572	1.45399				pe family protein pe1	PE/PPE
	Mb0306		Rv0299	Rv0299	-1.13586	2.65e-09	8.57675	Unknown	Hypothetical protein	conserved hypotheticals	HYPOTHETICAL PROTEIN	conserved hypotheticals
	Mb1845		Rv1815	Rv1815	-1.14943	2.02e-15	14.6946	Function unknown	Conserved protein	conserved hypotheticals	conserved protein	conserved hypotheticals
	Mb1080c		Rv1051c		-1.16734	6.53e-05	4.18509				CONSERVED HYPOTHETICAL PROTEIN	conserved hypotheticals
	Mb0448	groEL2	Rv0440	groEL2	-1.20418	3.46e-25	24.4609	Prevents misfolding and promotes the refolding and proper assembly of unfolded polypeptides generated under stress conditions.	60 kDa chaperonin 2 GroEL2 (protein CPN60-2) (GroEL protein 2) (65 kDa antigen) (heat shock protein 65) (cell wall protein A) (antigen A)	virulence, detoxification, adaptation	6 KDA CHAPERONIN 2 GROEL2 (PROTEIN CPN6-2) (GROEL PROTEIN 2) (65 KDA ANTIGEN) (HEAT SHOCK PROTEIN 65) (CELL WALL PROTEIN A) (ANTIGEN A)
	Mb0780	phoP	Rv0757	phoP	-1.21274	6.92e-24	23.1599	Involved in transcriptional mechanism. Part of the two component regulatory system PHOP/PHOQ. This protein is thought to be a positive regulator for the phosphate regulon, required for intracellular growth. Transcription of this operon is positively regulated by PHOB and PHOR|Rv0758 when phosphate is limited.	Possible two component system response transcriptional positive regulator PhoP	regulatory proteins	POSSIBLE TWO COMPONENT SYSTEM RESPONSE TRANSCRIPTIONAL POSITIVE REGULATOR PHOP	regulatory proteins
	Mb0358	dnaK	Rv0350	dnaK	-1.23018	8.2e-19	18.0862	Acts as a chaperone. Involved in induction by stress conditions e.g. heat shock. Possibly has an ATPase activity. Seems to be regulated positively by sigh (Rv3223c product) and negatively by HSPR (Rv0353 product).	Probable chaperone protein DnaK (heat shock protein 70) (heat shock 70 kDa protein) (HSP70)	virulence, detoxification, adaptation	PROBABLE CHAPERONE PROTEIN DNAK (HEAT SHOCK PROTEIN 7) (HEAT SHOCK 7 KDA PROTEIN) (HSP7)	virulence, detoxification, adaptation
	Mb3349c	vapc44	Rv3320c	vapC44	-1.28471	3.6e-13	12.4437	Unknown	Possible toxin VapC44. Contains PIN domain.	virulence, detoxification, adaptation	possible toxin vapc44. contains pin domain.	virulence, detoxification, adaptation
	Mb3452c	groES	Rv3418c	groES	-1.29965	4.52e-26	25.3449	Binds to CPN60 in the presence of mg-ATP and suppresses the ATPase activity of the latter.	10 kDa chaperonin GroES (protein CPN10) (protein GroES) (BCG-a heat shock protein) (10 kDa antigen)	virulence, detoxification, adaptation	1 KDA CHAPERONIN GROES (PROTEIN CPN1) (PROTEIN GROES) (BCG-A HEAT SHOCK PROTEIN) (1 KDA ANTIGEN)
	Mb3350c	vapb44	Rv3321c	vapB44	-1.30466	9.96e-08	7.00174	Unknown	Possible antitoxin VapB44	virulence, detoxification, adaptation	possible antitoxin vapb44	virulence, detoxification, adaptation
	Mb1147c		Rv1116A		-1.32406	0.00194334	2.71145				CONSERVED HYPOTHETICAL PROTEIN (FRAGMENT)	conserved hypotheticals
	Mb3013		Rv2989	Rv2989	-1.33671	4.59e-12	11.3382	Involved in transcriptional mechanism.	Probable transcriptional regulatory protein	regulatory proteins	PROBABLE TRANSCRIPTIONAL REGULATORY PROTEIN	regulatory proteins
	Mb1990	higb	Rv1955	higB	-1.3528	1.05e-09	8.97881	Unknown	Possible toxin HigB	virulence, detoxification, adaptation	possible toxin higb	virulence, detoxification, adaptation
	Mb0698c		Rv0679c	Rv0679c	-1.37064	2.07e-17	16.684	Function unknown	Conserved threonine rich protein	conserved hypotheticals	conserved threonine rich protein	conserved hypotheticals
	Mb1062c	trcR	Rv1033c		-1.37599	8.13e-20	19.0899				TWO COMPONENT TRANSCRIPTIONAL REGULATOR TRCR
	Mb1018c		Rv0991c	Rv0991c	-1.39037	5.75e-23	22.2403	Function unknown	Conserved serine rich protein	conserved hypotheticals	conserved serine rich protein	conserved hypotheticals
	Mb2277		Rv2253		-1.49906	1.74e-07	6.75945				Possible secreted unknown protein	cell wall and cell processes
	Mb1618c		Rv1592c	Rv1592c	-1.76176	9.76e-50	49.0106	Function unknown	Conserved hypothetical protein	conserved hypotheticals	CONSERVED HYPOTHETICAL PROTEIN	conserved hypotheticals
	Mb2297A	mazE8	Rv2274A		-1.81341	6.14e-08	7.21183				Possible antitoxin MazE8	virulence, detoxification, adaptation
	Mb1078		Rv1049		-2.14406	1.5e-28	27.8239				PROBABLE TRANSCRIPTIONAL REPRESSOR PROTEIN	regulatory proteins
	Mb1079		Rv1050		-2.22309	3.8e-37	36.4202				PROBABLE OXIDOREDUCTASE	intermediary metabolism and respiration
	Mb3186c		Rv3161c	Rv3161c	-2.26966	1.28e-36	35.8928	Function unknown; involved in cellular metabolism.	Possible dioxygenase	intermediary metabolism and respiration	POSSIBLE DIOXYGENASE	intermediary metabolism and respiration
	Mb0697		Rv0678	Rv0678	-2.52451	1.29e-43	42.8894	Function unknown	Conserved protein	conserved hypotheticals	conserved protein	conserved hypotheticals
	Mb0695c	mmpL5	Rv0676c		-2.63849	3.36e-93	92.4737				PROBABLE CONSERVED TRANSMEMBRANE TRANSPORT PROTEIN MMPL5
	Mb3012c	leuC	Rv2988c	leuC	-2.65144	3.34e-86	85.4763	Involved in leucine biosynthesis (at the second step) [catalytic activity: 3-isopropylmalate = 2-isopropylmaleate + H(2)O (also catalyses 2-isopropylmaleate + H(2)O = 3-hydroxy-4-methyl-3-carboxypentanone)].	Probable 3-isopropylmalate dehydratase (large subunit) LeuC (isopropylmalate isomerase) (alpha-IPM isomerase) (IPMI)	intermediary metabolism and respiration	PROBABLE 3-ISOPROPYLMALATE DEHYDRATASE (LARGE SUBUNIT) LEUC (ISOPROPYLMALATE ISOMERASE) (ALPHA-IPM ISOMERASE) (IPMI)
	Mb0348	iniB	Rv0341	iniB	-2.65896	4.92e-50	49.308	Unknown	Isoniazid inductible gene protein IniB	cell wall and cell processes	ISONIAZID INDUCTIBLE GENE PROTEIN INIB	cell wall and cell processes
	Mb0696c	mmpS5	Rv0677c	mmpS5	-2.79611	5.8e-81	80.2366	Unknown	Possible conserved membrane protein MmpS5	cell wall and cell processes	POSSIBLE CONSERVED MEMBRANE PROTEIN MMPS5
	Mb3011c	leuD	Rv2987c	leuD	-3.07201	2.12e-78	77.6737	Involved in leucine biosynthesis (at the second step) [catalytic activity: 3-isopropylmalate = 2-isopropylmaleate + H(2)O (also catalyses 2-isopropylmaleate + H(2)O = 3-hydroxy-4-methyl-3-carboxypentanone)].	Probable 3-isopropylmalate dehydratase (small subunit) LeuD (isopropylmalate isomerase) (alpha-IPM isomerase) (IPMI)	intermediary metabolism and respiration	PROBABLE 3-ISOPROPYLMALATE DEHYDRATASE (SMALL SUBUNIT) LEUD (ISOPROPYLMALATE ISOMERASE) (ALPHA-IPM ISOMERASE) (IPMI)
